# Supplementary material for: Peptidylarginine Deiminase of Porphyromonas gingivalis Modulates the Interactions between Candida albicans Biofilm and Human Plasminogen and High-Molecular-Mass Kininogen
Source: Int J Mol Sci. 2020 Apr 3;21(7):2495. doi: 10.3390/ijms21072495 (PMC7177930; doi:10.3390/ijms21072495)
Supplement: Supplementary file 1 [file ijms-21-02495-s001.zip]

Archive with 6 entries (5 files):
- Supplementary Files revision/
- Supplementary Files revision/Supplementary File 1.pdf
- Supplementary Files revision/Supplementary File 2.pdf
- Supplementary Files revision/Supplementary File 3.pdf
- Supplementary Files revision/Supplementary File 4.pdf
- Supplementary Files revision/Supplementary File 5.pdf
